# Supplementary material for: An Immunomodulatory Peptide Dendrimer Inspired from Glatiramer Acetate
Source: Angew Chem Int Ed Engl. 2021 Nov 5;60(50):26403–8. doi: 10.1002/anie.202113562 (PMC9298260; doi:10.1002/anie.202113562)
Supplement: Supplementary file 3 — Supporting Information [file ANIE-60-26403-s003.zip]

Archive with 2 entries (2 files):
- SMILES-supporting information.csv
- SMILES-supporting information.xlsx
