# Supplementary material for: An Immunomodulatory Peptide Dendrimer Inspired from Glatiramer Acetate
Source: Angew Chem Int Ed Engl. 2021 Nov 5;60(50):26403–8. doi: 10.1002/anie.202113562 (PMC9298260; doi:10.1002/anie.202113562)
Supplement: Supplementary file 3 — Supporting Information [file ANIE-60-26403-s003.zip › SMILES-supporting information.csv]

N.	ID	Sequencea	MS calc./obs.c	Total charge	A.A. Ratio E/K/A/Y	Yield, mg (%)b	IL-1Rad	SMILES	comp	mw
1	1	(KA)8(KAK)4(KEKA)2KAKEAYCA-NH2	4695.9470/4695.9625	12		61.9 (7.7)	+	C[C@H](NC(=O)[C@H](CS)NC(=O)[C@H](Cc1ccc(O)cc1)NC(=O)[C@H](C)NC(=O)[C@H](CCC(=O)O)NC(=O)[C@H](CCCCN)NC(=O)[C@H](C)NC(=O)[C@H](CCCCNC(=O)[C@H](C)NC(=O)[C@H](CCCCN)NC(=O)[C@H](CCC(=O)O)NC(=O)[C@H](CCCCNC(=O)[C@H](CCCCN)NC(=O)[C@H](C)NC(=O)[C@H](CCCCNC(=O)[C@H](C)NC(=O)[C@@H](N)CCCCN)NC(=O)[C@H](C)NC(=O)[C@@H](N)CCCCN)NC(=O)[C@H](CCCCN)NC(=O)[C@H](C)NC(=O)[C@H](CCCCNC(=O)[C@H](C)NC(=O)[C@@H](N)CCCCN…	[17. 15. 3. 1.]	4695.946962
2	Ac1	(AcKA)8(KAK)4(KEKA)2KAKEAYCA-NH2	5032.0315/5032.04	12		53.9 (22.8)	-	CC(=O)N[C@@H](CCCCN)C(=O)N[C@@H](C)C(=O)NCCCC[C@H](NC(=O)[C@H](C)NC(=O)[C@H](CCCCN)NC(C)=O)C(=O)N[C@@H](C)C(=O)N[C@@H](CCCCN)C(=O)NCCCC[C@H](NC(=O)[C@H](CCCCN)NC(=O)[C@H](C)NC(=O)[C@H](CCCCNC(=O)[C@H](C)NC(=O)[C@H](CCCCN)NC(C)=O)NC(=O)[C@H](C)NC(=O)[C@H](CCCCN)NC(C)=O)C(=O)N[C@@H](CCC(=O)O)C(=O)N[C@@H](CCCCN)C(=O)N[C@@H](C)C(=O)NCCCC[C@H](NC(=O)[C@H](C)NC(=O)[C@H](CCCCN)NC(=O)[C@H](CCC(=O)O)NC(=O…	[17. 15. 3. 1.]	5032.031479
3	Fum1	(FumKA)8(KAK)4(KEKA)2KAKEAYCA-NH2	5704.2005/5704.2057	12		47.6 (22.9)	-	CCOC(=O)C=CC(=O)N[C@@H](CCCCN)C(=O)N[C@@H](C)C(=O)NCCCC[C@H](NC(=O)[C@H](C)NC(=O)[C@H](CCCCN)NC(=O)C=CC(=O)OCC)C(=O)N[C@@H](C)C(=O)N[C@@H](CCCCN)C(=O)NCCCC[C@H](NC(=O)[C@H](CCCCN)NC(=O)[C@H](C)NC(=O)[C@H](CCCCNC(=O)[C@H](C)NC(=O)[C@H](CCCCN)NC(=O)C=CC(=O)OCC)NC(=O)[C@H](C)NC(=O)[C@H](CCCCN)NC(=O)C=CC(=O)OCC)C(=O)N[C@@H](C)C(=O)N[C@@H](CCCCN)C(=O)N[C@@H](C)C(=O)NCCCC[C@H](NC(=O)[C@H](C)NC(=O)[C@H]…	[17. 15. 3. 1.]	5588.189556
4	2	(KAEKAYA)4(KEKYAKA)2KEKYKA-NH2	5447.0133/5447.0332	7		221 (25.6)	-	C[C@H](NC(=O)[C@H](CCCCN)NC(=O)[C@H](Cc1ccc(O)cc1)NC(=O)[C@H](CCCCN)NC(=O)[C@H](CCC(=O)O)NC(=O)[C@H](CCCCNC(=O)[C@H](C)NC(=O)[C@H](CCCCN)NC(=O)[C@H](C)NC(=O)[C@H](Cc1ccc(O)cc1)NC(=O)[C@H](CCCCN)NC(=O)[C@H](CCC(=O)O)NC(=O)[C@H](CCCCNC(=O)[C@H](C)NC(=O)[C@H](Cc1ccc(O)cc1)NC(=O)[C@H](C)NC(=O)[C@H](CCCCN)NC(=O)[C@H](CCC(=O)O)NC(=O)[C@H](C)NC(=O)[C@@H](N)CCCCN)NC(=O)[C@H](C)NC(=O)[C@H](Cc1ccc(O)cc1)NC…	[2.42857143 2. 1. 1. ]	5447.013306
5	3	(AKA)8(KYEK)4(KEKA)2KAKY-OH	5775.3771/5775.3854	8		23.7 (9)	-	C[C@H](N)C(=O)N[C@@H](CCCCN)C(=O)N[C@@H](C)C(=O)NCCCC[C@H](NC(=O)[C@H](C)NC(=O)[C@H](CCCCN)NC(=O)[C@H](C)N)C(=O)N[C@@H](Cc1ccc(O)cc1)C(=O)N[C@@H](CCC(=O)O)C(=O)N[C@@H](CCCCN)C(=O)NCCCC[C@H](NC(=O)[C@H](CCCCN)NC(=O)[C@H](CCC(=O)O)NC(=O)[C@H](Cc1ccc(O)cc1)NC(=O)[C@H](CCCCNC(=O)[C@H](C)NC(=O)[C@H](CCCCN)NC(=O)[C@H](C)N)NC(=O)[C@H](C)NC(=O)[C@H](CCCCN)NC(=O)[C@H](C)N)C(=O)N[C@@H](CCC(=O)O)C(=O)N[C@@H…	[3.8 3. 1.2 1. ]	5775.377114
6	Ac3	(AcAKA)8(KYEK)4(KEKA)2KAKY-OH	6111.4616/6111.4644	8		20.3 (9)	-	CC(=O)N[C@@H](C)C(=O)N[C@@H](CCCCN)C(=O)N[C@@H](C)C(=O)NCCCC[C@H](NC(=O)[C@H](C)NC(=O)[C@H](CCCCN)NC(=O)[C@H](C)NC(C)=O)C(=O)N[C@@H](Cc1ccc(O)cc1)C(=O)N[C@@H](CCC(=O)O)C(=O)N[C@@H](CCCCN)C(=O)NCCCC[C@H](NC(=O)[C@H](CCCCN)NC(=O)[C@H](CCC(=O)O)NC(=O)[C@H](Cc1ccc(O)cc1)NC(=O)[C@H](CCCCNC(=O)[C@H](C)NC(=O)[C@H](CCCCN)NC(=O)[C@H](C)NC(C)=O)NC(=O)[C@H](C)NC(=O)[C@H](CCCCN)NC(=O)[C@H](C)NC(C)=O)C(=O)N[C…	[3.8 3. 1.2 1. ]	6111.461631
7	ClAc3	(ClAcAKA)8(KYEK)4(KEKA)2KAKY-OH	6383.1499/6384.1461	8		20.9 (9)	-	C[C@H](NC(=O)CCl)C(=O)N[C@@H](CCCCN)C(=O)N[C@@H](C)C(=O)NCCCC[C@H](NC(=O)[C@H](C)NC(=O)[C@H](CCCCN)NC(=O)[C@H](C)NC(=O)CCl)C(=O)N[C@@H](Cc1ccc(O)cc1)C(=O)N[C@@H](CCC(=O)O)C(=O)N[C@@H](CCCCN)C(=O)NCCCC[C@H](NC(=O)[C@H](CCCCN)NC(=O)[C@H](CCC(=O)O)NC(=O)[C@H](Cc1ccc(O)cc1)NC(=O)[C@H](CCCCNC(=O)[C@H](C)NC(=O)[C@H](CCCCN)NC(=O)[C@H](C)NC(=O)CCl)NC(=O)[C@H](C)NC(=O)[C@H](CCCCN)NC(=O)[C@H](C)NC(=O)CCl)C…	[3.8 3. 1.2 1. ]	6383.149852
8	4	(KA)8(KKAKE)4(KYKAKA)2KAYKKA-OH	6016.7929/6016.7972	17		127 (9.0)	+	C[C@H](NC(=O)[C@H](CCCCN)NC(=O)[C@H](CCCCN)NC(=O)[C@H](Cc1ccc(O)cc1)NC(=O)[C@H](C)NC(=O)[C@H](CCCCNC(=O)[C@H](C)NC(=O)[C@H](CCCCN)NC(=O)[C@H](C)NC(=O)[C@H](CCCCN)NC(=O)[C@H](Cc1ccc(O)cc1)NC(=O)[C@H](CCCCNC(=O)[C@H](CCC(=O)O)NC(=O)[C@H](CCCCN)NC(=O)[C@H](C)NC(=O)[C@H](CCCCN)NC(=O)[C@H](CCCCNC(=O)[C@H](C)NC(=O)[C@@H](N)CCCCN)NC(=O)[C@H](C)NC(=O)[C@@H](N)CCCCN)NC(=O)[C@H](CCC(=O)O)NC(=O)[C@H](CCCCN)…	[6. 7.33333333 1.33333333 1. ]	6016.792898
9	Ac4	(AcKA)8(KKAKE)4(KYKAKA)2KAYKKA-OH	6352.8774/6352.8918	17		52.8 (19.9)	-	CC(=O)N[C@@H](CCCCN)C(=O)N[C@@H](C)C(=O)NCCCC[C@H](NC(=O)[C@H](C)NC(=O)[C@H](CCCCN)NC(C)=O)C(=O)N[C@@H](CCCCN)C(=O)N[C@@H](C)C(=O)N[C@@H](CCCCN)C(=O)N[C@@H](CCC(=O)O)C(=O)NCCCC[C@H](NC(=O)[C@H](CCC(=O)O)NC(=O)[C@H](CCCCN)NC(=O)[C@H](C)NC(=O)[C@H](CCCCN)NC(=O)[C@H](CCCCNC(=O)[C@H](C)NC(=O)[C@H](CCCCN)NC(C)=O)NC(=O)[C@H](C)NC(=O)[C@H](CCCCN)NC(C)=O)C(=O)N[C@@H](Cc1ccc(O)cc1)C(=O)N[C@@H](CCCCN)C(=O)…	[6. 7.33333333 1.33333333 1. ]	6352.877415
10	Fum4	(FumKA)8(KKAKE)4(KYKAKA)2KAYKKA-OH	7025.0465/7020.0585	17		51.8 (18.1)	-	CCOC(=O)C=CC(=O)N[C@@H](CCCCN)C(=O)N[C@@H](C)C(=O)NCCCC[C@H](NC(=O)[C@H](C)NC(=O)[C@H](CCCCN)NC(=O)C=CC(=O)OCC)C(=O)N[C@@H](CCCCN)C(=O)N[C@@H](C)C(=O)N[C@@H](CCCCN)C(=O)N[C@@H](CCC(=O)O)C(=O)NCCCC[C@H](NC(=O)[C@H](CCC(=O)O)NC(=O)[C@H](CCCCN)NC(=O)[C@H](C)NC(=O)[C@H](CCCCN)NC(=O)[C@H](CCCCNC(=O)[C@H](C)NC(=O)[C@H](CCCCN)NC(=O)C=CC(=O)OCC)NC(=O)[C@H](C)NC(=O)[C@H](CCCCN)NC(=O)C=CC(=O)OCC)C(=O)N[C@@…	[6. 7.33333333 1.33333333 1. ]	6909.011682
11	5	(AK)8(KAKAKY)4(KAKEYEY)2KAKEYEY-NH2	6916.1419/6916.1596	13		51.3 (5.8)	-	C[C@H](N)C(=O)N[C@@H](CCCCN)C(=O)NCCCC[C@H](NC(=O)[C@H](CCCCN)NC(=O)[C@H](C)N)C(=O)N[C@@H](C)C(=O)N[C@@H](CCCCN)C(=O)N[C@@H](C)C(=O)N[C@@H](CCCCN)C(=O)N[C@@H](Cc1ccc(O)cc1)C(=O)NCCCC[C@H](NC(=O)[C@H](Cc1ccc(O)cc1)NC(=O)[C@H](CCCCN)NC(=O)[C@H](C)NC(=O)[C@H](CCCCN)NC(=O)[C@H](C)NC(=O)[C@H](CCCCNC(=O)[C@H](CCCCN)NC(=O)[C@H](C)N)NC(=O)[C@H](CCCCN)NC(=O)[C@H](C)N)C(=O)N[C@@H](CCC(=O)O)C(=O)N[C@@H](C)C…	[1.9 1.9 0.6 1. ]	6916.141903
12	6	(KA)4(KAYE)2KK-OH	2053.2048/2053.2054	2		77.2 (35)	-	C[C@H](NC(=O)[C@@H](N)CCCCN)C(=O)NCCCC[C@H](NC(=O)[C@H](C)NC(=O)[C@@H](N)CCCCN)C(=O)N[C@@H](C)C(=O)N[C@@H](Cc1ccc(O)cc1)C(=O)N[C@@H](CCC(=O)O)C(=O)NCCCC[C@H](NC(=O)[C@H](CCC(=O)O)NC(=O)[C@H](Cc1ccc(O)cc1)NC(=O)[C@H](C)NC(=O)[C@H](CCCCNC(=O)[C@H](C)NC(=O)[C@@H](N)CCCCN)NC(=O)[C@H](C)NC(=O)[C@@H](N)CCCCN)C(=O)N[C@@H](CCCCN)C(=O)O	[3. 2.5 1. 1. ]	2053.204795
13	Ac6	(AcKA)4(KAYE)2KK-OH	2221.2471/2221.2492	2		26.6 (18)	-	CC(=O)N[C@@H](CCCCN)C(=O)N[C@@H](C)C(=O)NCCCC[C@H](NC(=O)[C@H](C)NC(=O)[C@H](CCCCN)NC(C)=O)C(=O)N[C@@H](C)C(=O)N[C@@H](Cc1ccc(O)cc1)C(=O)N[C@@H](CCC(=O)O)C(=O)NCCCC[C@H](NC(=O)[C@H](CCC(=O)O)NC(=O)[C@H](Cc1ccc(O)cc1)NC(=O)[C@H](C)NC(=O)[C@H](CCCCNC(=O)[C@H](C)NC(=O)[C@H](CCCCN)NC(C)=O)NC(=O)[C@H](C)NC(=O)[C@H](CCCCN)NC(C)=O)C(=O)N[C@@H](CCCCN)C(=O)O	[3. 2.5 1. 1. ]	2221.247053
14	ClAc6	(ClAcKA)4(KAYE)2KK-OH	2357.0912/2358.0922	2		106.0 (40)	-	C[C@H](NC(=O)[C@H](CCCCN)NC(=O)CCl)C(=O)NCCCC[C@H](NC(=O)[C@H](C)NC(=O)[C@H](CCCCN)NC(=O)CCl)C(=O)N[C@@H](C)C(=O)N[C@@H](Cc1ccc(O)cc1)C(=O)N[C@@H](CCC(=O)O)C(=O)NCCCC[C@H](NC(=O)[C@H](CCC(=O)O)NC(=O)[C@H](Cc1ccc(O)cc1)NC(=O)[C@H](C)NC(=O)[C@H](CCCCNC(=O)[C@H](C)NC(=O)[C@H](CCCCN)NC(=O)CCl)NC(=O)[C@H](C)NC(=O)[C@H](CCCCN)NC(=O)CCl)C(=O)N[C@@H](CCCCN)C(=O)O	[3. 2.5 1. 1. ]	2357.091164
15	7	(KA)4(KEYA)2KKAK-OH	2252.3369/2252.3399	3		24.8 (20)	-	C[C@H](NC(=O)[C@@H](N)CCCCN)C(=O)NCCCC[C@H](NC(=O)[C@H](C)NC(=O)[C@@H](N)CCCCN)C(=O)N[C@@H](CCC(=O)O)C(=O)N[C@@H](Cc1ccc(O)cc1)C(=O)N[C@@H](C)C(=O)NCCCC[C@H](NC(=O)[C@H](C)NC(=O)[C@H](Cc1ccc(O)cc1)NC(=O)[C@H](CCC(=O)O)NC(=O)[C@H](CCCCNC(=O)[C@H](C)NC(=O)[C@@H](N)CCCCN)NC(=O)[C@H](C)NC(=O)[C@@H](N)CCCCN)C(=O)N[C@@H](CCCCN)C(=O)N[C@@H](C)C(=O)N[C@@H](CCCCN)C(=O)O	[3.5 3. 1. 1. ]	2252.336871
16	Ac7	(AcKA)4(KEYA)2KKAK-OH	2420.3791/2420.3812	3		10.8 (10)	-	CC(=O)N[C@@H](CCCCN)C(=O)N[C@@H](C)C(=O)NCCCC[C@H](NC(=O)[C@H](C)NC(=O)[C@H](CCCCN)NC(C)=O)C(=O)N[C@@H](CCC(=O)O)C(=O)N[C@@H](Cc1ccc(O)cc1)C(=O)N[C@@H](C)C(=O)NCCCC[C@H](NC(=O)[C@H](C)NC(=O)[C@H](Cc1ccc(O)cc1)NC(=O)[C@H](CCC(=O)O)NC(=O)[C@H](CCCCNC(=O)[C@H](C)NC(=O)[C@H](CCCCN)NC(C)=O)NC(=O)[C@H](C)NC(=O)[C@H](CCCCN)NC(C)=O)C(=O)N[C@@H](CCCCN)C(=O)N[C@@H](C)C(=O)N[C@@H](CCCCN)C(=O)O	[3.5 3. 1. 1. ]	2420.37913
17	ClAc7	(ClAcKA)4(KEYA)2KKAK-OH	2556.2232/2556.2228	3		9.3 (8)	-	C[C@H](NC(=O)[C@H](CCCCN)NC(=O)CCl)C(=O)NCCCC[C@H](NC(=O)[C@H](C)NC(=O)[C@H](CCCCN)NC(=O)CCl)C(=O)N[C@@H](CCC(=O)O)C(=O)N[C@@H](Cc1ccc(O)cc1)C(=O)N[C@@H](C)C(=O)NCCCC[C@H](NC(=O)[C@H](C)NC(=O)[C@H](Cc1ccc(O)cc1)NC(=O)[C@H](CCC(=O)O)NC(=O)[C@H](CCCCNC(=O)[C@H](C)NC(=O)[C@H](CCCCN)NC(=O)CCl)NC(=O)[C@H](C)NC(=O)[C@H](CCCCN)NC(=O)CCl)C(=O)N[C@@H](CCCCN)C(=O)N[C@@H](C)C(=O)N[C@@H](CCCCN)C(=O)O	[3.5 3. 1. 1. ]	2556.223241
18	8	(AK)4(KKYE)2KAAA-OH	2252.3369/2252.3332	3		12.2 (10)	-	C[C@H](N)C(=O)N[C@@H](CCCCN)C(=O)NCCCC[C@H](NC(=O)[C@H](CCCCN)NC(=O)[C@H](C)N)C(=O)N[C@@H](CCCCN)C(=O)N[C@@H](Cc1ccc(O)cc1)C(=O)N[C@@H](CCC(=O)O)C(=O)NCCCC[C@H](NC(=O)[C@H](CCC(=O)O)NC(=O)[C@H](Cc1ccc(O)cc1)NC(=O)[C@H](CCCCN)NC(=O)[C@H](CCCCNC(=O)[C@H](CCCCN)NC(=O)[C@H](C)N)NC(=O)[C@H](CCCCN)NC(=O)[C@H](C)N)C(=O)N[C@@H](C)C(=O)N[C@@H](C)C(=O)N[C@@H](C)C(=O)O	[3.5 3. 1. 1. ]	2252.336871
19	Ac8	(AcAK)4(KKYE)2KAAA-OH	2420.3791/2420.3770	3		10.4 (9)	-	CC(=O)N[C@@H](C)C(=O)N[C@@H](CCCCN)C(=O)NCCCC[C@H](NC(=O)[C@H](CCCCN)NC(=O)[C@H](C)NC(C)=O)C(=O)N[C@@H](CCCCN)C(=O)N[C@@H](Cc1ccc(O)cc1)C(=O)N[C@@H](CCC(=O)O)C(=O)NCCCC[C@H](NC(=O)[C@H](CCC(=O)O)NC(=O)[C@H](Cc1ccc(O)cc1)NC(=O)[C@H](CCCCN)NC(=O)[C@H](CCCCNC(=O)[C@H](CCCCN)NC(=O)[C@H](C)NC(C)=O)NC(=O)[C@H](CCCCN)NC(=O)[C@H](C)NC(C)=O)C(=O)N[C@@H](C)C(=O)N[C@@H](C)C(=O)N[C@@H](C)C(=O)O	[3.5 3. 1. 1. ]	2420.37913
20	9	(AYK)4(KE)2KKAA-OH	2379.3315/2379.3345	2		34.8 (28.4)	-	C[C@H](N)C(=O)N[C@@H](Cc1ccc(O)cc1)C(=O)N[C@@H](CCCCN)C(=O)NCCCC[C@H](NC(=O)[C@H](CCCCN)NC(=O)[C@H](Cc1ccc(O)cc1)NC(=O)[C@H](C)N)C(=O)N[C@@H](CCC(=O)O)C(=O)NCCCC[C@H](NC(=O)[C@H](CCC(=O)O)NC(=O)[C@H](CCCCNC(=O)[C@H](CCCCN)NC(=O)[C@H](Cc1ccc(O)cc1)NC(=O)[C@H](C)N)NC(=O)[C@H](CCCCN)NC(=O)[C@H](Cc1ccc(O)cc1)NC(=O)[C@H](C)N)C(=O)N[C@@H](CCCCN)C(=O)N[C@@H](C)C(=O)N[C@@H](C)C(=O)O	[1.5 1.25 0.5 1. ]	2379.331452
21	Ac9	(AcAYK)4(KE)2KKAA-OH	2547.3315/2547.3775	2		50.2 (28.4)	-	CC(=O)N[C@@H](C)C(=O)N[C@@H](Cc1ccc(O)cc1)C(=O)N[C@@H](CCCCN)C(=O)NCCCC[C@H](NC(=O)[C@H](CCCCN)NC(=O)[C@H](Cc1ccc(O)cc1)NC(=O)[C@H](C)NC(C)=O)C(=O)N[C@@H](CCC(=O)O)C(=O)NCCCC[C@H](NC(=O)[C@H](CCC(=O)O)NC(=O)[C@H](CCCCNC(=O)[C@H](CCCCN)NC(=O)[C@H](Cc1ccc(O)cc1)NC(=O)[C@H](C)NC(C)=O)NC(=O)[C@H](CCCCN)NC(=O)[C@H](Cc1ccc(O)cc1)NC(=O)[C@H](C)NC(C)=O)C(=O)N[C@@H](CCCCN)C(=O)N[C@@H](C)C(=O)N[C@@H](C)C(=…	[1.5 1.25 0.5 1. ]	2547.37371
22	10	(AKA)4(KKEY)2KE-OH	2452.4166/2452.4170	2		24.3 (17.6)	-	C[C@H](N)C(=O)N[C@@H](CCCCN)C(=O)N[C@@H](C)C(=O)NCCCC[C@H](NC(=O)[C@H](C)NC(=O)[C@H](CCCCN)NC(=O)[C@H](C)N)C(=O)N[C@@H](CCCCN)C(=O)N[C@@H](CCC(=O)O)C(=O)N[C@@H](Cc1ccc(O)cc1)C(=O)NCCCC[C@H](NC(=O)[C@H](Cc1ccc(O)cc1)NC(=O)[C@H](CCC(=O)O)NC(=O)[C@H](CCCCN)NC(=O)[C@H](CCCCNC(=O)[C@H](C)NC(=O)[C@H](CCCCN)NC(=O)[C@H](C)N)NC(=O)[C@H](C)NC(=O)[C@H](CCCCN)NC(=O)[C@H](C)N)C(=O)N[C@@H](CCC(=O)O)C(=O)O	[4. 3. 1.5 1. ]	2452.416578
23	Ac10	(AcAKA)4(KKEY)2KE-OH	2620.4588/2620.4615	2		49.3 (31.1)	-	CC(=O)N[C@@H](C)C(=O)N[C@@H](CCCCN)C(=O)N[C@@H](C)C(=O)NCCCC[C@H](NC(=O)[C@H](C)NC(=O)[C@H](CCCCN)NC(=O)[C@H](C)NC(C)=O)C(=O)N[C@@H](CCCCN)C(=O)N[C@@H](CCC(=O)O)C(=O)N[C@@H](Cc1ccc(O)cc1)C(=O)NCCCC[C@H](NC(=O)[C@H](Cc1ccc(O)cc1)NC(=O)[C@H](CCC(=O)O)NC(=O)[C@H](CCCCN)NC(=O)[C@H](CCCCNC(=O)[C@H](C)NC(=O)[C@H](CCCCN)NC(=O)[C@H](C)NC(C)=O)NC(=O)[C@H](C)NC(=O)[C@H](CCCCN)NC(=O)[C@H](C)NC(C)=O)C(=O)N[C…	[4. 3. 1.5 1. ]	2620.458837
24	ClAc10	(ClAcAKA)4(KKEY)2KE-OH	2756.3029/2756.3066	2		43.4 (32.3)	-	CCOC(=O)C=CC(=O)N[C@@H](C)C(=O)N[C@@H](CCCCN)C(=O)N[C@@H](C)C(=O)NCCCC[C@H](NC(=O)[C@H](C)NC(=O)[C@H](CCCCN)NC(=O)[C@H](C)NC(=O)C=CC(=O)OCC)C(=O)N[C@@H](CCCCN)C(=O)N[C@@H](CCC(=O)O)C(=O)N[C@@H](Cc1ccc(O)cc1)C(=O)NCCCC[C@H](NC(=O)[C@H](Cc1ccc(O)cc1)NC(=O)[C@H](CCC(=O)O)NC(=O)[C@H](CCCCN)NC(=O)[C@H](CCCCNC(=O)[C@H](C)NC(=O)[C@H](CCCCN)NC(=O)[C@H](C)NC(=O)C=CC(=O)OCC)NC(=O)[C@H](C)NC(=O)[C@H](CCCCN)…	[4. 3. 1.5 1. ]	2956.543354
25	11	(AKA)4(KEK)2KYEY-OH	2452.4166/2452.4208	2		34.2 (26)	-	C[C@H](N)C(=O)N[C@@H](CCCCN)C(=O)N[C@@H](C)C(=O)NCCCC[C@H](NC(=O)[C@H](C)NC(=O)[C@H](CCCCN)NC(=O)[C@H](C)N)C(=O)N[C@@H](CCC(=O)O)C(=O)N[C@@H](CCCCN)C(=O)NCCCC[C@H](NC(=O)[C@H](CCCCN)NC(=O)[C@H](CCC(=O)O)NC(=O)[C@H](CCCCNC(=O)[C@H](C)NC(=O)[C@H](CCCCN)NC(=O)[C@H](C)N)NC(=O)[C@H](C)NC(=O)[C@H](CCCCN)NC(=O)[C@H](C)N)C(=O)N[C@@H](Cc1ccc(O)cc1)C(=O)N[C@@H](CCC(=O)O)C(=O)N[C@@H](Cc1ccc(O)cc1)C(=O)O	[4. 3. 1.5 1. ]	2452.416578
26	Ac11	(AcAKA)4(KEK)2KYEY-OH	2620.4588/2620.4627	2		25.0 (21)	-	CC(=O)N[C@@H](C)C(=O)N[C@@H](CCCCN)C(=O)N[C@@H](C)C(=O)NCCCC[C@H](NC(=O)[C@H](C)NC(=O)[C@H](CCCCN)NC(=O)[C@H](C)NC(C)=O)C(=O)N[C@@H](CCC(=O)O)C(=O)N[C@@H](CCCCN)C(=O)NCCCC[C@H](NC(=O)[C@H](CCCCN)NC(=O)[C@H](CCC(=O)O)NC(=O)[C@H](CCCCNC(=O)[C@H](C)NC(=O)[C@H](CCCCN)NC(=O)[C@H](C)NC(C)=O)NC(=O)[C@H](C)NC(=O)[C@H](CCCCN)NC(=O)[C@H](C)NC(C)=O)C(=O)N[C@@H](Cc1ccc(O)cc1)C(=O)N[C@@H](CCC(=O)O)C(=O)N[C@@H…	[4. 3. 1.5 1. ]	2620.458837
27	ClAc11	(ClAcAKA)4(KEK)2KYEY-OH	2756.3029/2756.3050	2		10.2 (8)	-	C[C@H](NC(=O)CCl)C(=O)N[C@@H](CCCCN)C(=O)N[C@@H](C)C(=O)NCCCC[C@H](NC(=O)[C@H](C)NC(=O)[C@H](CCCCN)NC(=O)[C@H](C)NC(=O)CCl)C(=O)N[C@@H](CCC(=O)O)C(=O)N[C@@H](CCCCN)C(=O)NCCCC[C@H](NC(=O)[C@H](CCCCN)NC(=O)[C@H](CCC(=O)O)NC(=O)[C@H](CCCCNC(=O)[C@H](C)NC(=O)[C@H](CCCCN)NC(=O)[C@H](C)NC(=O)CCl)NC(=O)[C@H](C)NC(=O)[C@H](CCCCN)NC(=O)[C@H](C)NC(=O)CCl)C(=O)N[C@@H](Cc1ccc(O)cc1)C(=O)N[C@@H](CCC(=O)O)C(=O…	[4. 3. 1.5 1. ]	2756.302948
28	12	(KAA)4(KEKA)2KEKA-NH2	2650.5646/2650.5679	4		169.5 (49.3)	-	C[C@H](NC(=O)[C@H](CCCCN)NC(=O)[C@H](CCC(=O)O)NC(=O)[C@H](CCCCNC(=O)[C@H](C)NC(=O)[C@H](CCCCN)NC(=O)[C@H](CCC(=O)O)NC(=O)[C@H](CCCCNC(=O)[C@H](C)NC(=O)[C@H](C)NC(=O)[C@@H](N)CCCCN)NC(=O)[C@H](C)NC(=O)[C@H](C)NC(=O)[C@@H](N)CCCCN)NC(=O)[C@H](C)NC(=O)[C@H](CCCCN)NC(=O)[C@H](CCC(=O)O)NC(=O)[C@H](CCCCNC(=O)[C@H](C)NC(=O)[C@H](C)NC(=O)[C@@H](N)CCCCN)NC(=O)[C@H](C)NC(=O)[C@H](C)NC(=O)[C@@H](N)CCCCN)C(N…	[11 7 3 0]	2466.51221
29	ClAc13	(ClAcK)4(KAYE)2KAKYAEA-NH2)	2575.2079/2577.1828	4		159.6 (46.1)	-	O=C(N[C@H](C(NCCCC[C@@H](C(N[C@H](C(N[C@H](C(N[C@H](C(NCCCC[C@@H](C(N[C@H](C(N[C@H](C(N[C@H](C(N[C@H](C(N[C@H](C(N[C@H](C(N)=O)C)=O)CCC(O)=O)=O)C)=O)Cc1ccc(O)cc1)=O)CCCCN)=O)C)=O)NC([C@@H](NC([C@@H](NC([C@@H](NC([C@@H](NC([C@@H](NC(CCl)=O)CCCCN)=O)CCCCNC([C@@H](NC(CCl)=O)CCCCN)=O)=O)C)=O)Cc2ccc(O)cc2)=O)CCC(O)=O)=O)=O)CCC(O)=O)=O)Cc3ccc(O)cc3)=O)C)=O)NC([C@@H](NC(CCl)=O)CCCCN)=O)=O)CCCCN)CCl	[1.66666667 1.66666667 1. 1. ]	2577.175956
30	14	(KYA)4(KEA)2KKKA-OH	2578.4635/2578.4656	3		87.6 (39)	-	C[C@H](NC(=O)[C@H](CCCCN)NC(=O)[C@H](CCCCN)NC(=O)[C@H](CCCCNC(=O)[C@H](C)NC(=O)[C@H](CCC(=O)O)NC(=O)[C@H](CCCCNC(=O)[C@H](C)NC(=O)[C@H](Cc1ccc(O)cc1)NC(=O)[C@@H](N)CCCCN)NC(=O)[C@H](C)NC(=O)[C@H](Cc1ccc(O)cc1)NC(=O)[C@@H](N)CCCCN)NC(=O)[C@H](C)NC(=O)[C@H](CCC(=O)O)NC(=O)[C@H](CCCCNC(=O)[C@H](C)NC(=O)[C@H](Cc1ccc(O)cc1)NC(=O)[C@@H](N)CCCCN)NC(=O)[C@H](C)NC(=O)[C@H](Cc1ccc(O)cc1)NC(=O)[C@@H](N)CCCC…	[1.75 1.5 0.5 1. ]	2578.463528
31	Ac14	(AcKYA)4(KEA)2KKKA-OH	2746.5058/2746.5094	3		88.0 (43)	-	CC(=O)N[C@@H](CCCCN)C(=O)N[C@@H](Cc1ccc(O)cc1)C(=O)N[C@@H](C)C(=O)NCCCC[C@H](NC(=O)[C@H](C)NC(=O)[C@H](Cc1ccc(O)cc1)NC(=O)[C@H](CCCCN)NC(C)=O)C(=O)N[C@@H](CCC(=O)O)C(=O)N[C@@H](C)C(=O)NCCCC[C@H](NC(=O)[C@H](C)NC(=O)[C@H](CCC(=O)O)NC(=O)[C@H](CCCCNC(=O)[C@H](C)NC(=O)[C@H](Cc1ccc(O)cc1)NC(=O)[C@H](CCCCN)NC(C)=O)NC(=O)[C@H](C)NC(=O)[C@H](Cc1ccc(O)cc1)NC(=O)[C@H](CCCCN)NC(C)=O)C(=O)N[C@@H](CCCCN)C(=O…	[1.75 1.5 0.5 1. ]	2746.505787
32	ClAc14	(ClAcKYA)4(KEA)2KKKA-OH	2882.3499/2882.3549	3		65.3 (31)	-	C[C@H](NC(=O)[C@H](CCCCN)NC(=O)[C@H](CCCCN)NC(=O)[C@H](CCCCNC(=O)[C@H](C)NC(=O)[C@H](CCC(=O)O)NC(=O)[C@H](CCCCNC(=O)[C@H](C)NC(=O)[C@H](Cc1ccc(O)cc1)NC(=O)[C@H](CCCCN)NC(=O)CCl)NC(=O)[C@H](C)NC(=O)[C@H](Cc1ccc(O)cc1)NC(=O)[C@H](CCCCN)NC(=O)CCl)NC(=O)[C@H](C)NC(=O)[C@H](CCC(=O)O)NC(=O)[C@H](CCCCNC(=O)[C@H](C)NC(=O)[C@H](Cc1ccc(O)cc1)NC(=O)[C@H](CCCCN)NC(=O)CCl)NC(=O)[C@H](C)NC(=O)[C@H](Cc1ccc(O)cc…	[1.75 1.5 0.5 1. ]	2882.349898
33	Ac15	(AcAKA)4(KEY)2KYKK-NH2	2653.4956/2653.4904	4		31.7 (49)	-	CC(=O)N[C@@H](C)C(=O)N[C@@H](CCCCN)C(=O)N[C@@H](C)C(=O)NCCCC[C@H](NC(=O)[C@H](C)NC(=O)[C@H](CCCCN)NC(=O)[C@H](C)NC(C)=O)C(=O)N[C@@H](CCC(=O)O)C(=O)N[C@@H](Cc1ccc(O)cc1)C(=O)NCCCC[C@H](NC(=O)[C@H](Cc1ccc(O)cc1)NC(=O)[C@H](CCC(=O)O)NC(=O)[C@H](CCCCNC(=O)[C@H](C)NC(=O)[C@H](CCCCN)NC(=O)[C@H](C)NC(C)=O)NC(=O)[C@H](C)NC(=O)[C@H](CCCCN)NC(=O)[C@H](C)NC(C)=O)C(=O)N[C@@H](Cc1ccc(O)cc1)C(=O)N[C@@H](CCCCN)…	[2.66666667 2. 0.66666667 1. ]	2653.495557
34	Fum15	(FumAKA)4(KEY)2KYKK-NH2	2485.4533/2485.4561	4		15.0 (23.6)	-	C[C@@H](C(N[C@H](C(N[C@H](C(NCCCC[C@@H](C(N[C@H](C(N[C@H](C(NCCCC[C@@H](C(N[C@H](C(N[C@H](C(N[C@H](C(N)=O)CCCCN)=O)CCCCN)=O)Cc1ccc(O)cc1)=O)NC([C@@H](NC([C@@H](NC([C@@H](NC([C@@H](NC([C@@H](NC([C@@H](NC(/C=C/C(OCC)=O)=O)C)=O)CCCCN)=O)C)=O)CCCCNC([C@@H](NC([C@@H](NC([C@@H](NC(/C=C/C(OCC)=O)=O)C)=O)CCCCN)=O)C)=O)=O)CCC(O)=O)=O)Cc2ccc(O)cc2)=O)=O)Cc3ccc(O)cc3)=O)CCC(O)=O)=O)NC([C@@H](NC([C@@H](NC([C…	[2.66666667 2. 0.66666667 1. ]	2989.580074
35	16	(AKE)4(KAYA)2KKKK-NH2	2708.5701/2708.5633	3		13.5 (11)	-	C[C@H](N)C(=O)N[C@@H](CCCCN)C(=O)N[C@@H](CCC(=O)O)C(=O)NCCCC[C@H](NC(=O)[C@H](CCC(=O)O)NC(=O)[C@H](CCCCN)NC(=O)[C@H](C)N)C(=O)N[C@@H](C)C(=O)N[C@@H](Cc1ccc(O)cc1)C(=O)N[C@@H](C)C(=O)NCCCC[C@H](NC(=O)[C@H](C)NC(=O)[C@H](Cc1ccc(O)cc1)NC(=O)[C@H](C)NC(=O)[C@H](CCCCNC(=O)[C@H](CCC(=O)O)NC(=O)[C@H](CCCCN)NC(=O)[C@H](C)N)NC(=O)[C@H](CCC(=O)O)NC(=O)[C@H](CCCCN)NC(=O)[C@H](C)N)C(=O)N[C@@H](CCCCN)C(=O)N[C…	[4. 3.5 2. 1. ]	2708.570119
36	Ac16	(AcAKE)4(KAYA)2KKKK-NH2	2876.6124/2876.63	3		13.8 (13)	-	CC(=O)N[C@@H](C)C(=O)N[C@@H](CCCCN)C(=O)N[C@@H](CCC(=O)O)C(=O)NCCCC[C@H](NC(=O)[C@H](CCC(=O)O)NC(=O)[C@H](CCCCN)NC(=O)[C@H](C)NC(C)=O)C(=O)N[C@@H](C)C(=O)N[C@@H](Cc1ccc(O)cc1)C(=O)N[C@@H](C)C(=O)NCCCC[C@H](NC(=O)[C@H](C)NC(=O)[C@H](Cc1ccc(O)cc1)NC(=O)[C@H](C)NC(=O)[C@H](CCCCNC(=O)[C@H](CCC(=O)O)NC(=O)[C@H](CCCCN)NC(=O)[C@H](C)NC(C)=O)NC(=O)[C@H](CCC(=O)O)NC(=O)[C@H](CCCCN)NC(=O)[C@H](C)NC(C)=O)C(…	[4. 3.5 2. 1. ]	2876.612378
37	Fum16	(FumAKE)4(KAYA)2KKKK-NH2	3212.6969/3212.7355	3		13.5 (11)	-	CCOC(=O)C=CC(=O)N[C@@H](C)C(=O)N[C@@H](CCCCN)C(=O)N[C@@H](CCC(=O)O)C(=O)NCCCC[C@H](NC(=O)[C@H](CCC(=O)O)NC(=O)[C@H](CCCCN)NC(=O)[C@H](C)NC(=O)C=CC(=O)OCC)C(=O)N[C@@H](C)C(=O)N[C@@H](Cc1ccc(O)cc1)C(=O)N[C@@H](C)C(=O)NCCCC[C@H](NC(=O)[C@H](C)NC(=O)[C@H](Cc1ccc(O)cc1)NC(=O)[C@H](C)NC(=O)[C@H](CCCCNC(=O)[C@H](CCC(=O)O)NC(=O)[C@H](CCCCN)NC(=O)[C@H](C)NC(=O)C=CC(=O)OCC)NC(=O)[C@H](CCC(=O)O)NC(=O)[C@H](…	[4. 3.5 2. 1. ]	3212.696895
38	17	(K)4(KAYAEY)2KAKAEYA-NH2	2741.4905/2741.4961	2		108.2 (43.5)	-	C[C@H](NC(=O)[C@H](Cc1ccc(O)cc1)NC(=O)[C@H](CCC(=O)O)NC(=O)[C@H](C)NC(=O)[C@H](CCCCN)NC(=O)[C@H](C)NC(=O)[C@H](CCCCNC(=O)[C@H](Cc1ccc(O)cc1)NC(=O)[C@H](CCC(=O)O)NC(=O)[C@H](C)NC(=O)[C@H](Cc1ccc(O)cc1)NC(=O)[C@H](C)NC(=O)[C@H](CCCCNC(=O)[C@@H](N)CCCCN)NC(=O)[C@@H](N)CCCCN)NC(=O)[C@H](Cc1ccc(O)cc1)NC(=O)[C@H](CCC(=O)O)NC(=O)[C@H](C)NC(=O)[C@H](Cc1ccc(O)cc1)NC(=O)[C@H](C)NC(=O)[C@H](CCCCNC(=O)[C@@H]…	[1.4 1. 0.6 1. ]	2741.490471
39	18	(KAE)4(KAEK)2KYYA-OH	2768.5072/2768.5122	-1		49.3 (30.0)	-	C[C@H](NC(=O)[C@H](Cc1ccc(O)cc1)NC(=O)[C@H](Cc1ccc(O)cc1)NC(=O)[C@H](CCCCNC(=O)[C@H](CCCCN)NC(=O)[C@H](CCC(=O)O)NC(=O)[C@H](C)NC(=O)[C@H](CCCCNC(=O)[C@H](CCC(=O)O)NC(=O)[C@H](C)NC(=O)[C@@H](N)CCCCN)NC(=O)[C@H](CCC(=O)O)NC(=O)[C@H](C)NC(=O)[C@@H](N)CCCCN)NC(=O)[C@H](CCCCN)NC(=O)[C@H](CCC(=O)O)NC(=O)[C@H](C)NC(=O)[C@H](CCCCNC(=O)[C@H](CCC(=O)O)NC(=O)[C@H](C)NC(=O)[C@@H](N)CCCCN)NC(=O)[C@H](CCC(=O)O…	[3.5 3. 3. 1. ]	2768.507244
40	Ac18	(AcKAE)4(KAEK)2KYYA-OH	2936.5495/2936.5543	-1		74.1 (34.1)	-	CC(=O)N[C@@H](CCCCN)C(=O)N[C@@H](C)C(=O)N[C@@H](CCC(=O)O)C(=O)NCCCC[C@H](NC(=O)[C@H](CCC(=O)O)NC(=O)[C@H](C)NC(=O)[C@H](CCCCN)NC(C)=O)C(=O)N[C@@H](C)C(=O)N[C@@H](CCC(=O)O)C(=O)N[C@@H](CCCCN)C(=O)NCCCC[C@H](NC(=O)[C@H](CCCCN)NC(=O)[C@H](CCC(=O)O)NC(=O)[C@H](C)NC(=O)[C@H](CCCCNC(=O)[C@H](CCC(=O)O)NC(=O)[C@H](C)NC(=O)[C@H](CCCCN)NC(C)=O)NC(=O)[C@H](CCC(=O)O)NC(=O)[C@H](C)NC(=O)[C@H](CCCCN)NC(C)=O)C(…	[3.5 3. 3. 1. ]	2936.549502
41	ClAc18	(ClAcKAE)4(KAEK)2KYYA-OH	3072.3936/3072.3961	-1		91.6 (33.8)	-	C[C@H](NC(=O)[C@H](Cc1ccc(O)cc1)NC(=O)[C@H](Cc1ccc(O)cc1)NC(=O)[C@H](CCCCNC(=O)[C@H](CCCCN)NC(=O)[C@H](CCC(=O)O)NC(=O)[C@H](C)NC(=O)[C@H](CCCCNC(=O)[C@H](CCC(=O)O)NC(=O)[C@H](C)NC(=O)[C@H](CCCCN)NC(=O)CCl)NC(=O)[C@H](CCC(=O)O)NC(=O)[C@H](C)NC(=O)[C@H](CCCCN)NC(=O)CCl)NC(=O)[C@H](CCCCN)NC(=O)[C@H](CCC(=O)O)NC(=O)[C@H](C)NC(=O)[C@H](CCCCNC(=O)[C@H](CCC(=O)O)NC(=O)[C@H](C)NC(=O)[C@H](CCCCN)NC(=O)CCl…	[3.5 3. 3. 1. ]	3072.393613
42	Ac19	(AcKAA)4(KYYE)2KAY-NH2	2794.4694/2794.4734	2		31.7 (30)	-	CC(=O)N[C@@H](CCCCN)C(=O)N[C@@H](C)C(=O)N[C@@H](C)C(=O)NCCCC[C@H](NC(=O)[C@H](C)NC(=O)[C@H](C)NC(=O)[C@H](CCCCN)NC(C)=O)C(=O)N[C@@H](Cc1ccc(O)cc1)C(=O)N[C@@H](Cc1ccc(O)cc1)C(=O)N[C@@H](CCC(=O)O)C(=O)NCCCC[C@H](NC(=O)[C@H](CCC(=O)O)NC(=O)[C@H](Cc1ccc(O)cc1)NC(=O)[C@H](Cc1ccc(O)cc1)NC(=O)[C@H](CCCCNC(=O)[C@H](C)NC(=O)[C@H](C)NC(=O)[C@H](CCCCN)NC(C)=O)NC(=O)[C@H](C)NC(=O)[C@H](C)NC(=O)[C@H](CCCCN)NC…	[1.8 0.8 0.4 1. ]	2794.469402
43	AcCl19	(ClAcKAA)4(KYYE)2KAY-NH2	2930.3135/2930.3170	2		29.4 (26)	-	C[C@H](NC(=O)[C@H](C)NC(=O)[C@H](CCCCN)NC(=O)CCl)C(=O)NCCCC[C@H](NC(=O)[C@H](C)NC(=O)[C@H](C)NC(=O)[C@H](CCCCN)NC(=O)CCl)C(=O)N[C@@H](Cc1ccc(O)cc1)C(=O)N[C@@H](Cc1ccc(O)cc1)C(=O)N[C@@H](CCC(=O)O)C(=O)NCCCC[C@H](NC(=O)[C@H](CCC(=O)O)NC(=O)[C@H](Cc1ccc(O)cc1)NC(=O)[C@H](Cc1ccc(O)cc1)NC(=O)[C@H](CCCCNC(=O)[C@H](C)NC(=O)[C@H](C)NC(=O)[C@H](CCCCN)NC(=O)CCl)NC(=O)[C@H](C)NC(=O)[C@H](C)NC(=O)[C@H](CCCCN…	[1.8 0.8 0.4 1. ]	2930.313512
44	Ac20	(AcKAK)4(KAEY)2KAEA-OH	2876.6488/2876.64	4		3.0 (2)	-	CC(=O)N[C@@H](CCCCN)C(=O)N[C@@H](C)C(=O)N[C@@H](CCCCN)C(=O)NCCCC[C@H](NC(=O)[C@H](CCCCN)NC(=O)[C@H](C)NC(=O)[C@H](CCCCN)NC(C)=O)C(=O)N[C@@H](C)C(=O)N[C@@H](CCC(=O)O)C(=O)N[C@@H](Cc1ccc(O)cc1)C(=O)NCCCC[C@H](NC(=O)[C@H](Cc1ccc(O)cc1)NC(=O)[C@H](CCC(=O)O)NC(=O)[C@H](C)NC(=O)[C@H](CCCCNC(=O)[C@H](CCCCN)NC(=O)[C@H](C)NC(=O)[C@H](CCCCN)NC(C)=O)NC(=O)[C@H](CCCCN)NC(=O)[C@H](C)NC(=O)[C@H](CCCCN)NC(C)=O)…	[4. 4. 1.5 1. ]	2876.648763
45	21	(AKK)4(KYEK)2KKEA-NH2	2650.5646/2650.5678	8		168.3 (49.3)	-	C[C@H](N)C(=O)N[C@@H](CCCCN)C(=O)N[C@@H](CCCCN)C(=O)NCCCC[C@H](NC(=O)[C@H](CCCCN)NC(=O)[C@H](CCCCN)NC(=O)[C@H](C)N)C(=O)N[C@@H](Cc1ccc(O)cc1)C(=O)N[C@@H](CCC(=O)O)C(=O)N[C@@H](CCCCN)C(=O)NCCCC[C@H](NC(=O)[C@H](CCCCN)NC(=O)[C@H](CCC(=O)O)NC(=O)[C@H](Cc1ccc(O)cc1)NC(=O)[C@H](CCCCNC(=O)[C@H](CCCCN)NC(=O)[C@H](CCCCN)NC(=O)[C@H](C)N)NC(=O)[C@H](CCCCN)NC(=O)[C@H](CCCCN)NC(=O)[C@H](C)N)C(=O)N[C@@H](CCCC…	[2.5 5.5 1.5 1. ]	2878.796036
46	22	(AKE)4(KKAY)2KYKY-NH2	2892.6225/2892.6243	3		25.4 (18.6)	-	C[C@H](N)C(=O)N[C@@H](CCCCN)C(=O)N[C@@H](CCC(=O)O)C(=O)NCCCC[C@H](NC(=O)[C@H](CCC(=O)O)NC(=O)[C@H](CCCCN)NC(=O)[C@H](C)N)C(=O)N[C@@H](CCCCN)C(=O)N[C@@H](C)C(=O)N[C@@H](Cc1ccc(O)cc1)C(=O)NCCCC[C@H](NC(=O)[C@H](Cc1ccc(O)cc1)NC(=O)[C@H](C)NC(=O)[C@H](CCCCN)NC(=O)[C@H](CCCCNC(=O)[C@H](CCC(=O)O)NC(=O)[C@H](CCCCN)NC(=O)[C@H](C)N)NC(=O)[C@H](CCC(=O)O)NC(=O)[C@H](CCCCN)NC(=O)[C@H](C)N)C(=O)N[C@@H](Cc1ccc…	[1.5 1.75 1. 1. ]	2892.622548
47	Ac22	(AcAKE)4(KKAY)2KYKY-NH2	3060.6648/3060.6693	3		35,6 (27.9)	-	CC(=O)N[C@@H](C)C(=O)N[C@@H](CCCCN)C(=O)N[C@@H](CCC(=O)O)C(=O)NCCCC[C@H](NC(=O)[C@H](CCC(=O)O)NC(=O)[C@H](CCCCN)NC(=O)[C@H](C)NC(C)=O)C(=O)N[C@@H](CCCCN)C(=O)N[C@@H](C)C(=O)N[C@@H](Cc1ccc(O)cc1)C(=O)NCCCC[C@H](NC(=O)[C@H](Cc1ccc(O)cc1)NC(=O)[C@H](C)NC(=O)[C@H](CCCCN)NC(=O)[C@H](CCCCNC(=O)[C@H](CCC(=O)O)NC(=O)[C@H](CCCCN)NC(=O)[C@H](C)NC(C)=O)NC(=O)[C@H](CCC(=O)O)NC(=O)[C@H](CCCCN)NC(=O)[C@H](C)NC…	[1.5 1.75 1. 1. ]	3060.664807
48	ClAc22	(ClAcAKE)4(KKAY)2KYKY-NH2	3196.5059/3196.5148	3		8.9 (7)	-	C[C@H](NC(=O)CCl)C(=O)N[C@@H](CCCCN)C(=O)N[C@@H](CCC(=O)O)C(=O)NCCCC[C@H](NC(=O)[C@H](CCC(=O)O)NC(=O)[C@H](CCCCN)NC(=O)[C@H](C)NC(=O)CCl)C(=O)N[C@@H](CCCCN)C(=O)N[C@@H](C)C(=O)N[C@@H](Cc1ccc(O)cc1)C(=O)NCCCC[C@H](NC(=O)[C@H](Cc1ccc(O)cc1)NC(=O)[C@H](C)NC(=O)[C@H](CCCCN)NC(=O)[C@H](CCCCNC(=O)[C@H](CCC(=O)O)NC(=O)[C@H](CCCCN)NC(=O)[C@H](C)NC(=O)CCl)NC(=O)[C@H](CCC(=O)O)NC(=O)[C@H](CCCCN)NC(=O)[C@H]…	[1.5 1.75 1. 1. ]	3196.508918
49	23	(KYA)4(KAE)2KAEYKCA-NH2	2913.5687/2915.5439	2		127.1(29.5)	-	C[C@H](NC(=O)[C@H](CS)NC(=O)[C@H](CCCCN)NC(=O)[C@H](Cc1ccc(O)cc1)NC(=O)[C@H](CCC(=O)O)NC(=O)[C@H](C)NC(=O)[C@H](CCCCNC(=O)[C@H](CCC(=O)O)NC(=O)[C@H](C)NC(=O)[C@H](CCCCNC(=O)[C@H](C)NC(=O)[C@H](Cc1ccc(O)cc1)NC(=O)[C@@H](N)CCCCN)NC(=O)[C@H](C)NC(=O)[C@H](Cc1ccc(O)cc1)NC(=O)[C@@H](N)CCCCN)NC(=O)[C@H](CCC(=O)O)NC(=O)[C@H](C)NC(=O)[C@H](CCCCNC(=O)[C@H](C)NC(=O)[C@H](Cc1ccc(O)cc1)NC(=O)[C@@H](N)CCCCN)N…	[1.6 1. 0.6 1. ]	2915.53677
50	24	(KAA)4(KEY)2KAKEYEYA-NH2	2920.5811/2920.5847	1		180 (41.1)	-	C[C@H](NC(=O)[C@H](Cc1ccc(O)cc1)NC(=O)[C@H](CCC(=O)O)NC(=O)[C@H](Cc1ccc(O)cc1)NC(=O)[C@H](CCC(=O)O)NC(=O)[C@H](CCCCN)NC(=O)[C@H](C)NC(=O)[C@H](CCCCNC(=O)[C@H](Cc1ccc(O)cc1)NC(=O)[C@H](CCC(=O)O)NC(=O)[C@H](CCCCNC(=O)[C@H](C)NC(=O)[C@H](C)NC(=O)[C@@H](N)CCCCN)NC(=O)[C@H](C)NC(=O)[C@H](C)NC(=O)[C@@H](N)CCCCN)NC(=O)[C@H](Cc1ccc(O)cc1)NC(=O)[C@H](CCC(=O)O)NC(=O)[C@H](CCCCNC(=O)[C@H](C)NC(=O)[C@H](C)NC…	[2.5 1.25 1. 1. ]	2920.581077
51	ClAc25	(ClAcK)4(KEAKAKEY)2KAKEYEY-OH	3640.7309/3640.7259	2		159.9 (22.8)	-	C[C@@H](C(N[C@H](C(N[C@H](C(N[C@H](C(NCCCC[C@@H](C(N[C@H](C(N[C@H](C(N[C@H](C(N[C@H](C(N[C@H](C(N[C@H](C(O)=O)Cc1ccc(O)cc1)=O)CCC(O)=O)=O)Cc2ccc(O)cc2)=O)CCC(O)=O)=O)CCCCN)=O)C)=O)NC([C@@H](NC([C@@H](NC([C@@H](NC([C@@H](NC([C@@H](NC([C@@H](NC([C@@H](NC([C@@H](NC([C@H](CCCCN)NC(CCl)=O)=O)CCCCNC([C@H](CCCCN)NC(CCl)=O)=O)=O)CCC(O)=O)=O)C)=O)CCCCN)=O)C)=O)CCCCN)=O)CCC(O)=O)=O)Cc3ccc(O)cc3)=O)=O)Cc4cc…	[1.25 2.25 1.5 1. ]	3640.730932
52	26	(AK)4(KAEAKAKE)2KKEYEYCA-NH2	3865.0924/3865.1068	3		138 (39.1)	-	C[C@H](N)C(=O)N[C@@H](CCCCN)C(=O)NCCCC[C@H](NC(=O)[C@H](CCCCN)NC(=O)[C@H](C)N)C(=O)N[C@@H](C)C(=O)N[C@@H](CCC(=O)O)C(=O)N[C@@H](C)C(=O)N[C@@H](CCCCN)C(=O)N[C@@H](C)C(=O)N[C@@H](CCCCN)C(=O)N[C@@H](CCC(=O)O)C(=O)N[C@@H](Cc1ccc(O)cc1)C(=O)NCCCC[C@H](NC(=O)[C@H](Cc1ccc(O)cc1)NC(=O)[C@H](CCC(=O)O)NC(=O)[C@H](CCCCN)NC(=O)[C@H](C)NC(=O)[C@H](CCCCN)NC(=O)[C@H](C)NC(=O)[C@H](CCC(=O)O)NC(=O)[C@H](C)NC(=O)[…	[5.5 4.5 3. 1. ]	3865.092414
53	26Coum	(AK)4(KAEAKAKE)2KKEYEYC(Coumarin)A-NH2	4267.2504/4267.2627	8		6.1 (55.3)	-	O=C(N[C@H](CCCCN)C(N[C@H](CCC(O)=O)C(N[C@H](CC1=CC=C(O)C=C1)C(N[C@H](CCC(O)=O)C(N[C@H](CC2=CC=C(O)C=C2)C(N[C@H](CSC3C(N(C(C3)=O)C(C=C4)=CC=C4C5=C(C)C6=CC=C(N(CC)CC)C=C6OC5=O)=O)C(N[C@H](C)C(N)=O)=O)=O)=O)=O)=O)=O)[C@H](CCCCNC([C@H](CC7=CC=C(O)C=C7)NC([C@H](CCC(O)=O)NC([C@H](CCCCN)NC([C@H](C)NC([C@H](CCCCN)NC([C@H](C)NC([C@H](CCC(O)=O)NC([C@H](C)NC([C@H](CCCCNC([C@H](CCCCN)NC([C@H](C)N)=O)=O)NC([C…	[5.75 4.5 3. 1. ]	4267.250371
54	Ac27	(AcKEAKY)4(KKYEA)2KEKAYKA-NH2	4719.5316/4719.5442	5		76.6 (34.3)	-	CC(=O)N[C@@H](CCCCN)C(=O)N[C@@H](CCC(=O)O)C(=O)N[C@@H](C)C(=O)N[C@@H](CCCCN)C(=O)N[C@@H](Cc1ccc(O)cc1)C(=O)NCCCC[C@H](NC(=O)[C@H](Cc1ccc(O)cc1)NC(=O)[C@H](CCCCN)NC(=O)[C@H](C)NC(=O)[C@H](CCC(=O)O)NC(=O)[C@H](CCCCN)NC(C)=O)C(=O)N[C@@H](CCCCN)C(=O)N[C@@H](Cc1ccc(O)cc1)C(=O)N[C@@H](CCC(=O)O)C(=O)N[C@@H](C)C(=O)NCCCC[C@H](NC(=O)[C@H](C)NC(=O)[C@H](CCC(=O)O)NC(=O)[C@H](Cc1ccc(O)cc1)NC(=O)[C@H](CCCCN)N…	[1.14285714 1.71428571 1. 1. ]	4719.531614
55	ClAc27	(ClAcKEAKY)4(KKYEA)2KEKAYKA-NH2	4855.3757/4857.3959	5		56.7 (24.8)	-	C[C@H](NC(=O)[C@H](CCCCN)NC(=O)[C@H](Cc1ccc(O)cc1)NC(=O)[C@H](C)NC(=O)[C@H](CCCCN)NC(=O)[C@H](CCC(=O)O)NC(=O)[C@H](CCCCNC(=O)[C@H](C)NC(=O)[C@H](CCC(=O)O)NC(=O)[C@H](Cc1ccc(O)cc1)NC(=O)[C@H](CCCCN)NC(=O)[C@H](CCCCNC(=O)[C@H](Cc1ccc(O)cc1)NC(=O)[C@H](CCCCN)NC(=O)[C@H](C)NC(=O)[C@H](CCC(=O)O)NC(=O)[C@H](CCCCN)NC(=O)CCl)NC(=O)[C@H](Cc1ccc(O)cc1)NC(=O)[C@H](CCCCN)NC(=O)[C@H](C)NC(=O)[C@H](CCC(=O)O)NC…	[1.14285714 1.71428571 1. 1. ]	4855.375725
56	28	(YAKAKE)4(KAYKAKA)2KAYKKA-NH2	4988.8484/4988.8659	10		169.6 (23.4)	-	C[C@H](NC(=O)[C@H](CCCCN)NC(=O)[C@H](CCCCN)NC(=O)[C@H](Cc1ccc(O)cc1)NC(=O)[C@H](C)NC(=O)[C@H](CCCCNC(=O)[C@H](C)NC(=O)[C@H](CCCCN)NC(=O)[C@H](C)NC(=O)[C@H](CCCCN)NC(=O)[C@H](Cc1ccc(O)cc1)NC(=O)[C@H](C)NC(=O)[C@H](CCCCNC(=O)[C@H](CCC(=O)O)NC(=O)[C@H](CCCCN)NC(=O)[C@H](C)NC(=O)[C@H](CCCCN)NC(=O)[C@H](C)NC(=O)[C@@H](N)Cc1ccc(O)cc1)NC(=O)[C@H](CCC(=O)O)NC(=O)[C@H](CCCCN)NC(=O)[C@H](C)NC(=O)[C@H](CCCC…	[2.28571429 2. 0.57142857 1. ]	4988.848413
57	29	(YKAKAKY)4(KEAKAKY)2KAKEYEY-OH	5976.3226/5976.3381	12		154(12.3)	-	C[C@H](NC(=O)[C@H](CCCCN)NC(=O)[C@@H](N)Cc1ccc(O)cc1)C(=O)N[C@@H](CCCCN)C(=O)N[C@@H](C)C(=O)N[C@@H](CCCCN)C(=O)N[C@@H](Cc1ccc(O)cc1)C(=O)NCCCC[C@H](NC(=O)[C@H](Cc1ccc(O)cc1)NC(=O)[C@H](CCCCN)NC(=O)[C@H](C)NC(=O)[C@H](CCCCN)NC(=O)[C@H](C)NC(=O)[C@H](CCCCN)NC(=O)[C@@H](N)Cc1ccc(O)cc1)C(=O)N[C@@H](CCC(=O)O)C(=O)N[C@@H](C)C(=O)N[C@@H](CCCCN)C(=O)N[C@@H](C)C(=O)N[C@@H](CCCCN)C(=O)N[C@@H](Cc1ccc(O)cc1)…	[1.08333333 1.41666667 0.33333333 1. ]	5976.322619
58	30	(KAA)8(KKAKAK)4(KAAKKY)2KEKAKCA-OH	6934.4362/6934.4379	24		17.0 (2.6)	-	C[C@H](NC(=O)[C@H](CS)NC(=O)[C@H](CCCCN)NC(=O)[C@H](C)NC(=O)[C@H](CCCCN)NC(=O)[C@H](CCC(=O)O)NC(=O)[C@H](CCCCNC(=O)[C@H](Cc1ccc(O)cc1)NC(=O)[C@H](CCCCN)NC(=O)[C@H](CCCCN)NC(=O)[C@H](C)NC(=O)[C@H](C)NC(=O)[C@H](CCCCNC(=O)[C@H](CCCCN)NC(=O)[C@H](C)NC(=O)[C@H](CCCCN)NC(=O)[C@H](C)NC(=O)[C@H](CCCCN)NC(=O)[C@H](CCCCNC(=O)[C@H](C)NC(=O)[C@H](C)NC(=O)[C@@H](N)CCCCN)NC(=O)[C@H](C)NC(=O)[C@H](C)NC(=O)[C@@…	[15. 13. 0.5 1. ]	6934.436192
59	31	(X)30-NH2		3		46.3	-
60	ClAc31	ClAc(X)30-NH2		3		67.2	-
61	32	(X)40-NH2		4		34	-
62	Ac32	Ac(X)40-NH2		4		62.4	-
63	33	(KAK)4(KEKA)2KAKEAYCA-NH2	3102.8903/3102.8874	4		21.9 (14.1)	-	O=C(N[C@@H](C)C(N[C@@H](CCCCN)C(N[C@@H](CCC(O)=O)C(N[C@@H](C)C(N[C@@H](CC1=CC=C(C=C1)O)C(N[C@@H](CS)C(N[C@@H](C)C(N)=O)=O)=O)=O)=O)=O)=O)[C@H](CCCCNC([C@H](C)NC([C@H](CCCCN)NC([C@H](CCC(O)=O)NC([C@H](CCCCNC([C@H](CCCCN)NC([C@H](C)NC([C@H](CCCCN)N)=O)=O)=O)NC([C@H](CCCCN)NC([C@H](C)NC([C@H](CCCCN)N)=O)=O)=O)=O)=O)=O)=O)NC([C@H](C)NC([C@H](CCCCN)NC([C@H](CCC(O)=O)NC([C@H](CCCCNC([C@H](CCCCN)NC([C@H…	[ 9. 11. 3. 1.]	3102.890348
64	34	(AK)8(KAK)4(KEKA)2KAKEAYCA-NH2	4695.9470/4695.9469	12		23.2 (23.2)	+	O=C(N[C@@H](C)C(N[C@@H](CCCCN)C(N[C@@H](CCC(O)=O)C(N[C@@H](C)C(N[C@@H](CC1=CC=C(C=C1)O)C(N[C@@H](CS)C(N[C@@H](C)C(N)=O)=O)=O)=O)=O)=O)=O)[C@H](CCCCNC([C@H](C)NC([C@H](CCCCN)NC([C@H](CCC(O)=O)NC([C@H](CCCCNC([C@H](CCCCN)NC([C@H](C)NC([C@H](CCCCNC([C@H](CCCCN)NC([C@H](C)N)=O)=O)NC([C@H](CCCCN)NC([C@H](C)N)=O)=O)=O)=O)=O)NC([C@H](CCCCN)NC([C@H](C)NC([C@H](CCCCNC([C@H](CCCCN)NC([C@H](C)N)=O)=O)NC([C@…	[17. 15. 3. 1.]	4695.946962
65	35	(KK)8(KAK)4(KEKA)2KAKEAYCA-NH2	5152.4098/5152.4134	12		18.9 (18.9)	+	O=C(N[C@@H](C)C(N[C@@H](CCCCN)C(N[C@@H](CCC(O)=O)C(N[C@@H](C)C(N[C@@H](CC1=CC=C(C=C1)O)C(N[C@@H](CS)C(N[C@@H](C)C(N)=O)=O)=O)=O)=O)=O)=O)[C@H](CCCCNC([C@H](C)NC([C@H](CCCCN)NC([C@H](CCC(O)=O)NC([C@H](CCCCNC([C@H](CCCCN)NC([C@H](C)NC([C@H](CCCCNC([C@H](CCCCN)NC([C@H](CCCCN)N)=O)=O)NC([C@H](CCCCN)NC([C@H](CCCCN)N)=O)=O)=O)=O)=O)NC([C@H](CCCCN)NC([C@H](C)NC([C@H](CCCCNC([C@H](CCCCN)NC([C@H](CCCCN)N)…	[ 9. 23. 3. 1.]	5152.409756
66	D-1	(ka)8(kak)4(keka)2kakeayca-NH2	4695.9470/4695.9606	12		56.8 (18.3)	-	C[C@@H](NC(=O)[C@@H](CS)NC(=O)[C@@H](Cc1ccc(O)cc1)NC(=O)[C@@H](C)NC(=O)[C@@H](CCC(=O)O)NC(=O)[C@@H](CCCCN)NC(=O)[C@@H](C)NC(=O)[C@@H](CCCCNC(=O)[C@@H](C)NC(=O)[C@@H](CCCCN)NC(=O)[C@@H](CCC(=O)O)NC(=O)[C@@H](CCCCNC(=O)[C@@H](CCCCN)NC(=O)[C@@H](C)NC(=O)[C@@H](CCCCNC(=O)[C@@H](C)NC(=O)[C@H](N)CCCCN)NC(=O)[C@@H](C)NC(=O)[C@H](N)CCCCN)NC(=O)[C@@H](CCCCN)NC(=O)[C@@H](C)NC(=O)[C@@H](CCCCNC(=O)[C@@H](C)N…	[17. 15. 3. 1.]	4695.946962
67	sr-1	(KA)8(KAK)4(KEKA)2KAKEAYCA-NH2	4624.9098/4624.9212	12		32.9 (7.6)	+
68	D-4	(ka)8(kkake)4(kykaka)2kaykka-OH	6015.8089/6015.8149	8		67.1 (16.7)	-	C[C@@H](NC(=O)[C@@H](CCCCN)NC(=O)[C@@H](CCCCN)NC(=O)[C@@H](Cc1ccc(O)cc1)NC(=O)[C@@H](C)NC(=O)[C@@H](CCCCNC(=O)[C@@H](C)NC(=O)[C@@H](CCCCN)NC(=O)[C@@H](C)NC(=O)[C@@H](CCCCN)NC(=O)[C@@H](Cc1ccc(O)cc1)NC(=O)[C@@H](CCCCNC(=O)[C@@H](CCC(=O)O)NC(=O)[C@@H](CCCCN)NC(=O)[C@@H](C)NC(=O)[C@@H](CCCCN)NC(=O)[C@@H](CCCCNC(=O)[C@@H](C)NC(=O)[C@H](N)CCCCN)NC(=O)[C@@H](C)NC(=O)[C@H](N)CCCCN)NC(=O)[C@@H](CCC(=O)O)…	[6. 7.33333333 1.33333333 1. ]	6015.808882
69	sr-4	(KA)8(KKAKE)4(KYKAKA)2KAYKKA-OH	6016.7929/6016.8081	8		89.6 (15.6)	+
70	36	(KA)8(KKKAK)4(KEKA)2KAKEAYCA-NH2	5720.7067/5720.7070	20		28.0 (8.6)	-	C[C@H](NC(=O)[C@H](CS)NC(=O)[C@H](Cc1ccc(O)cc1)NC(=O)[C@H](C)NC(=O)[C@H](CCC(=O)O)NC(=O)[C@H](CCCCN)NC(=O)[C@H](C)NC(=O)[C@H](CCCCNC(=O)[C@H](C)NC(=O)[C@H](CCCCN)NC(=O)[C@H](CCC(=O)O)NC(=O)[C@H](CCCCNC(=O)[C@H](CCCCN)NC(=O)[C@H](C)NC(=O)[C@H](CCCCN)NC(=O)[C@H](CCCCN)NC(=O)[C@H](CCCCNC(=O)[C@H](C)NC(=O)[C@@H](N)CCCCN)NC(=O)[C@H](C)NC(=O)[C@@H](N)CCCCN)NC(=O)[C@H](CCCCN)NC(=O)[C@H](C)NC(=O)[C@H](CC…	[17. 23. 3. 1.]	5720.706666
71	Ac36	(AcKA)8(KKKAK)4(KEKA)2KAKEAYCA-NH2	6056.7912/6056.7988	20		28.6 (9.4)	+	CC(=O)N[C@@H](CCCCN)C(=O)N[C@@H](C)C(=O)NCCCC[C@H](NC(=O)[C@H](C)NC(=O)[C@H](CCCCN)NC(C)=O)C(=O)N[C@@H](CCCCN)C(=O)N[C@@H](CCCCN)C(=O)N[C@@H](C)C(=O)N[C@@H](CCCCN)C(=O)NCCCC[C@H](NC(=O)[C@H](CCCCN)NC(=O)[C@H](C)NC(=O)[C@H](CCCCN)NC(=O)[C@H](CCCCN)NC(=O)[C@H](CCCCNC(=O)[C@H](C)NC(=O)[C@H](CCCCN)NC(C)=O)NC(=O)[C@H](C)NC(=O)[C@H](CCCCN)NC(C)=O)C(=O)N[C@@H](CCC(=O)O)C(=O)N[C@@H](CCCCN)C(=O)N[C@@H](C)…	[17. 23. 3. 1.]	6056.791184
72	Fum36	(FumKA)8(KKKAK)4(KEKA)2KAKEAYCA-NH2	6728.9602/6728.9614.00	20		27.5 (8.3)	+	CCOC(=O)C=CC(=O)N[C@@H](CCCCN)C(=O)N[C@@H](C)C(=O)NCCCC[C@H](NC(=O)[C@H](C)NC(=O)[C@H](CCCCN)NC(=O)C=CC(=O)OCC)C(=O)N[C@@H](CCCCN)C(=O)N[C@@H](CCCCN)C(=O)N[C@@H](C)C(=O)N[C@@H](CCCCN)C(=O)NCCCC[C@H](NC(=O)[C@H](CCCCN)NC(=O)[C@H](C)NC(=O)[C@H](CCCCN)NC(=O)[C@H](CCCCN)NC(=O)[C@H](CCCCNC(=O)[C@H](C)NC(=O)[C@H](CCCCN)NC(=O)C=CC(=O)OCC)NC(=O)[C@H](C)NC(=O)[C@H](CCCCN)NC(=O)C=CC(=O)OCC)C(=O)N[C@@H](C)C…	[17. 23. 3. 1.]	6612.94926
73	1-1	(KA)8(KAK)4(KEKA)2KAKEAYCA-NH2)2	9247.8040/9247.8422	12		7.9 (43.6)	+	C[C@@H](C(N)=O)NC([C@@H](NC([C@@H](NC([C@@H](NC([C@@H](NC([C@@H](NC([C@@H](NC([C@@H](NC([C@@H](NC([C@@H](NC([C@@H](NC([C@@H](NC([C@@H](NC([C@@H](NC([C@@H](NC([C@@H](NC([C@H](CCCCN)N)=O)C)=O)CCCCNC([C@@H](NC([C@H](CCCCN)N)=O)C)=O)=O)C)=O)CCCCN)=O)CCCCNC([C@@H](NC([C@@H](NC([C@@H](NC([C@@H](NC([C@H](CCCCN)N)=O)C)=O)CCCCNC([C@@H](NC([C@H](CCCCN)N)=O)C)=O)=O)C)=O)CCCCN)=O)=O)CCC(O)=O)=O)CCCCN)=O)C)=O…	[17. 15. 3. 1.]	9389.878274
74	1Fl	(KA)8(KAK)4(KEKA)2KAKEAYC(Fluo)A-NH2	5207.0373/5207.0391	12		6.5 (40.6)	+	CC(OC(C=C1)=CC2=C1C(C3=C(C=C(N4C(C(SC[C@H](NC([C@@H](NC([C@@H](NC([C@@H](NC([C@@H](NC([C@@H](NC([C@@H](NC([C@@H](NC([C@@H](NC([C@@H](NC([C@@H](NC([C@@H](NC([C@@H](NC([C@@H](NC([C@@H](NC([C@H](CCCCN)N)=O)C)=O)CCCCNC([C@@H](NC([C@H](CCCCN)N)=O)C)=O)=O)C)=O)CCCCN)=O)CCCCNC([C@@H](NC([C@@H](NC([C@@H](NC([C@@H](NC([C@H](CCCCN)N)=O)C)=O)CCCCNC([C@@H](NC([C@H](CCCCN)N)=O)C)=O)=O)C)=O)CCCCN)=O)=O)CCC(O)=…	[17. 15. 3. 1.]	5207.0373
	1-1
